# Supplementary material for: Intranasal Delivery of Anti-Apoptotic siRNA Complexed with Fas-Signaling Blocking Peptides Attenuates Cellular Apoptosis in Brain Ischemia
Source: Pharmaceutics. 2024 Feb 18;16(2):290. doi: 10.3390/pharmaceutics16020290 (PMC10892455; doi:10.3390/pharmaceutics16020290)
Supplement: Supplementary file 1 [file pharmaceutics-16-00290-s001.zip]

Archive with 1 entries (1 files):
- pharmaceutics-2871294-supplementary.pdf
